# Supplementary material for: Genome-Wide Association Study of Lactation Traits in Chinese Holstein Cows in Southern China
Source: Animals (Basel). 2023 Aug 7;13(15):2545. doi: 10.3390/ani13152545 (PMC10417049; doi:10.3390/ani13152545)
Supplement: Supplementary file 1 [file animals-13-02545-s001.zip › Table S1.xlsx]

## Sheet: Sheet1
	Table S1. GO analysis of regional candidate genes for lactation traits.
Category	Term	Descriptive	Count	Gene.ratio	PValue	Genes	List Total	Pop Hits	Pop Total	Fold Enrichment	Bonferroni	Benjamini	FDR
Biological Process	GO:0051271	negative regulation of cellular component movement	7	4.86111	0.00631949	SEMA4B, ADGRB1, SEMA4C, EPPK1, MAPK15, ARPIN, SLURP1	115	238	16425	4.20077	0.999999	1	1
Biological Process	GO:0040013	negative regulation of locomotion	7	4.86111	0.00767342	SEMA4B, ADGRB1, SEMA4C, EPPK1, MAPK15, ARPIN, SLURP1	115	248	16425	4.03138	1	1	1
Biological Process	GO:0010469	regulation of receptor activity	5	3.47222	0.0109144	LYNX1, ARC, PSCA, LY6H, ADRA2B	115	124	16425	5.75912	1	1	1
Biological Process	GO:0048646	anatomical structure formation involved in morphogenesis	13	9.02778	0.0171566	MESP2, MESP1, DUSP2, FER1L5, FOXH1, SEMA4C, SCX, SCRIB, CIB1, ALDH1A3, ANPEP, ADGRB1, CNNM4	115	867	16425	2.14157	1	1	1
Biological Process	GO:0030219	megakaryocyte differentiation	3	2.08333	0.0206809	VPS33B, CIB1, ZNF16	115	32	16425	13.3899	1	1	1
Biological Process	GO:0007498	mesoderm development	4	2.77778	0.0247297	MESP2, MESP1, FOXH1, SCX	115	90	16425	6.34783	1	1	1
Biological Process	GO:2000145	regulation of cell motility	11	7.63889	0.0283031	FAM83H, FES, SEMA4B, ADGRB1, SEMA4C, EPPK1, CIB1, MAPK15, ARPIN, SLURP1, SCRT1	115	721	16425	2.17904	1	1	1
Biological Process	GO:0001704	formation of primary germ layer	4	2.77778	0.0284255	MESP2, MESP1, DUSP2, SCX	115	95	16425	6.01373	1	1	1
Biological Process	GO:0031123	RNA 3'-end processing	4	2.77778	0.0323985	EXOSC4, CPSF1, ZC3H3, HSF1	115	100	16425	5.71304	1	1	1
Biological Process	GO:0045104	intermediate filament cytoskeleton organization	3	2.08333	0.0358439	FAM83H, EPPK1, PLEC	115	43	16425	9.96461	1	1	1
Biological Process	GO:0045103	intermediate filament-based process	3	2.08333	0.0373838	FAM83H, EPPK1, PLEC	115	44	16425	9.73814	1	1	1
Biological Process	GO:0051270	regulation of cellular component movement	11	7.63889	0.0433319	FAM83H, FES, SEMA4B, ADGRB1, SEMA4C, EPPK1, CIB1, MAPK15, ARPIN, SLURP1, SCRT1	115	776	16425	2.0246	1	1	1
Biological Process	GO:0040012	regulation of locomotion	11	7.63889	0.0436476	FAM83H, FES, SEMA4B, ADGRB1, SEMA4C, EPPK1, CIB1, MAPK15, ARPIN, SLURP1, SCRT1	115	777	16425	2.02199	1	1	1
Biological Process	GO:0099601	regulation of neurotransmitter receptor activity	3	2.08333	0.0437896	LYNX1, ARC, PSCA	115	48	16425	8.92663	1	1	1
Biological Process	GO:0031345	negative regulation of cell projection organization	4	2.77778	0.0449752	SEMA4B, SEMA4C, CIB1, ARPIN	115	114	16425	5.01144	1	1	1
Biological Process	GO:0030334	regulation of cell migration	10	6.94444	0.0476927	FAM83H, SEMA4B, ADGRB1, SEMA4C, EPPK1, CIB1, MAPK15, ARPIN, SLURP1, SCRT1	115	682	16425	2.09422	1	1	1
Cellular Component	GO:0031225	anchored component of membrane	6	4.16667	0.000516079	LYNX1, PSCA, LY6D, LYPD2, LY6H, GPIHBP1	98	96	14111	8.99936	0.149636	0.162049	0.162049
Cellular Component	GO:0072686	mitotic spindle	5	3.47222	0.0161822	NGRN, KIFC2, PRC1, HSF1, PYCR3	98	141	14111	5.10602	0.994041	1	1
Cellular Component	GO:0005819	spindle	7	4.86111	0.0202681	NGRN, KIFC2, PRC1, HSF1, PYCR3, MAPK15, CIAO1	98	311	14111	3.24093	0.998387	1	1
Cellular Component	GO:0030056	hemidesmosome	2	1.38889	0.0405492	EPPK1, PLEC	98	6	14111	47.9966	0.999998	1	1
Molecular Function	GO:0033130	acetylcholine receptor binding	3	2.08333	0.00159852	LYNX1, PSCA, LY6H	110	10	17917	48.8645	0.470127	0.262124	0.258162
Molecular Function	GO:0030548	acetylcholine receptor regulator activity	3	2.08333	0.00232593	LYNX1, LY6H, SLURP1	110	12	17917	40.7205	0.603258	0.262124	0.258162
Molecular Function	GO:0099602	neurotransmitter receptor regulator activity	3	2.08333	0.00232593	LYNX1, LY6H, SLURP1	110	12	17917	40.7205	0.603258	0.262124	0.258162
Molecular Function	GO:0000976	transcription regulatory region sequence-specific DNA binding	17	11.8056	0.0044829	MESP2, MESP1, KCNIP3, FOXH1, ARID5A, SCX, ZNF34, MAFA, SCRT1, ZNF7, ZNF16, GLI4, HSF1, ZNF514, ZNF623, ZNF710, ZNF696	110	1278	17917	2.16666	0.831987	0.262124	0.258162
Molecular Function	GO:0044212	transcription regulatory region DNA binding	17	11.8056	0.00483093	MESP2, MESP1, KCNIP3, FOXH1, ARID5A, SCX, ZNF34, MAFA, SCRT1, ZNF7, ZNF16, GLI4, HSF1, ZNF514, ZNF623, ZNF710, ZNF696	110	1288	17917	2.14984	0.853763	0.262124	0.258162
Molecular Function	GO:0000975	regulatory region DNA binding	17	11.8056	0.00483093	MESP2, MESP1, KCNIP3, FOXH1, ARID5A, SCX, ZNF34, MAFA, SCRT1, ZNF7, ZNF16, GLI4, HSF1, ZNF514, ZNF623, ZNF710, ZNF696	110	1288	17917	2.14984	0.853763	0.262124	0.258162
Molecular Function	GO:0001067	regulatory region nucleic acid binding	17	11.8056	0.00486692	MESP2, MESP1, KCNIP3, FOXH1, ARID5A, SCX, ZNF34, MAFA, SCRT1, ZNF7, ZNF16, GLI4, HSF1, ZNF514, ZNF623, ZNF710, ZNF696	110	1289	17917	2.14817	0.855848	0.262124	0.258162
Molecular Function	GO:0001071	nucleic acid binding transcription factor activity	16	11.1111	0.00657717	MESP2, MESP1, KCNIP3, FOXH1, SCX, ZNF34, MAFA, SCRT1, ZNF7, ZNF16, GLI4, HSF1, ZNF514, ZNF623, ZNF710, ZNF696	110	1212	17917	2.15026	0.92718	0.262124	0.258162
Molecular Function	GO:0003700	transcription factor activity, sequence-specific DNA binding	16	11.1111	0.00657717	MESP2, MESP1, KCNIP3, FOXH1, SCX, ZNF34, MAFA, SCRT1, ZNF7, ZNF16, GLI4, HSF1, ZNF514, ZNF623, ZNF710, ZNF696	110	1212	17917	2.15026	0.92718	0.262124	0.258162
Molecular Function	GO:1990837	sequence-specific double-stranded DNA binding	17	11.8056	0.00663635	MESP2, MESP1, KCNIP3, FOXH1, ARID5A, SCX, ZNF34, MAFA, SCRT1, ZNF7, ZNF16, GLI4, HSF1, ZNF514, ZNF623, ZNF710, ZNF696	110	1332	17917	2.07882	0.928882	0.262124	0.258162
Molecular Function	GO:0003677	DNA binding	23	15.9722	0.00985865	MESP2, CERS3, MESP1, TIGD5, JRK, KCNIP3, FOXH1, ARID5A, SCX, ZNF34, MAFA, SCRT1, ZNF7, ZNF16, GLI4, PUF60, TOP1MT, HSF1, ZNF514, ZNF623, ZNF710, ZNF696, POLG	110	2155	17917	1.73841	0.980421	0.262124	0.258162
Molecular Function	GO:0000978	RNA polymerase II core promoter proximal region sequence-specific DNA binding	14	9.72222	0.0100008	MESP2, MESP1, KCNIP3, ZNF34, MAFA, SCRT1, ZNF7, ZNF16, GLI4, HSF1, ZNF514, ZNF623, ZNF710, ZNF696	110	1034	17917	2.20536	0.981506	0.262124	0.258162
Molecular Function	GO:0000981	RNA polymerase II transcription factor activity, sequence-specific DNA binding	15	10.4167	0.0103281	MESP2, MESP1, KCNIP3, FOXH1, SCX, ZNF34, MAFA, SCRT1, ZNF7, ZNF16, GLI4, HSF1, ZNF514, ZNF623, ZNF696	110	1156	17917	2.11352	0.983781	0.262124	0.258162
Molecular Function	GO:0097159	organic cyclic compound binding	46	31.9444	0.010744	MESP2, MESP1, JRK, LRRK1, SCX, GPT, OPLAH, RPL8, ZNF7, NGRN, NRBP2, GLI4, EXOSC4, PUF60, TOP1MT, HSF1, ZNF623, CYC1, POLG, PROM2, CERS3, TIGD5, MBNL2, CPSF1, KCNIP3, FOXH1, IDH2, ARID5A, ZNF34, KIF7, MAFA, ADRA2B, MAPK15, MRPS5, SCRT1, ZNF16, ALDH1A3, KIFC2, FES, EEF1D, CYP11B1, ZNF514, ZNF710, SNRNP200, GDPGP1, ZNF696	110	5465	17917	1.37101	0.986274	0.262124	0.258162
Molecular Function	GO:0001159	core promoter proximal region DNA binding	14	9.72222	0.0110262	MESP2, MESP1, KCNIP3, ZNF34, MAFA, SCRT1, ZNF7, ZNF16, GLI4, HSF1, ZNF514, ZNF623, ZNF710, ZNF696	110	1047	17917	2.17798	0.987744	0.262124	0.258162
Molecular Function	GO:0000987	core promoter proximal region sequence-specific DNA binding	14	9.72222	0.0110262	MESP2, MESP1, KCNIP3, ZNF34, MAFA, SCRT1, ZNF7, ZNF16, GLI4, HSF1, ZNF514, ZNF623, ZNF710, ZNF696	110	1047	17917	2.17798	0.987744	0.262124	0.258162
Molecular Function	GO:0003690	double-stranded DNA binding	17	11.8056	0.0113041	MESP2, MESP1, KCNIP3, FOXH1, ARID5A, SCX, ZNF34, MAFA, SCRT1, ZNF7, ZNF16, GLI4, HSF1, ZNF514, ZNF623, ZNF710, ZNF696	110	1412	17917	1.96104	0.989037	0.262124	0.258162
Molecular Function	GO:0000977	RNA polymerase II regulatory region sequence-specific DNA binding	15	10.4167	0.0131641	MESP2, MESP1, KCNIP3, SCX, ZNF34, MAFA, SCRT1, ZNF7, ZNF16, GLI4, HSF1, ZNF514, ZNF623, ZNF710, ZNF696	110	1191	17917	2.05141	0.994809	0.262124	0.258162
Molecular Function	GO:0001012	RNA polymerase II regulatory region DNA binding	15	10.4167	0.0131641	MESP2, MESP1, KCNIP3, SCX, ZNF34, MAFA, SCRT1, ZNF7, ZNF16, GLI4, HSF1, ZNF514, ZNF623, ZNF710, ZNF696	110	1191	17917	2.05141	0.994809	0.262124	0.258162
Molecular Function	GO:0043565	sequence-specific DNA binding	17	11.8056	0.0132052	MESP2, MESP1, KCNIP3, FOXH1, ARID5A, SCX, ZNF34, MAFA, SCRT1, ZNF7, ZNF16, GLI4, HSF1, ZNF514, ZNF623, ZNF710, ZNF696	110	1437	17917	1.92692	0.994894	0.262124	0.258162
Molecular Function	GO:0003676	nucleic acid binding	31	21.5278	0.0168252	MESP2, MESP1, JRK, SCX, RPL8, ZNF7, NGRN, GLI4, EXOSC4, PUF60, TOP1MT, HSF1, ZNF623, POLG, CERS3, TIGD5, MBNL2, CPSF1, KCNIP3, FOXH1, ARID5A, ZNF34, MAFA, MRPS5, SCRT1, ZNF16, EEF1D, ZNF514, ZNF710, SNRNP200, ZNF696	110	3375	17917	1.4961	0.998813	0.318076	0.313269
Molecular Function	GO:1901363	heterocyclic compound binding	44	30.5556	0.0220057	MESP2, MESP1, JRK, LRRK1, SCX, GPT, OPLAH, RPL8, ZNF7, NGRN, NRBP2, GLI4, EXOSC4, PUF60, TOP1MT, HSF1, ZNF623, CYC1, POLG, CERS3, TIGD5, MBNL2, CPSF1, KCNIP3, FOXH1, IDH2, ARID5A, ZNF34, KIF7, MAFA, MAPK15, MRPS5, SCRT1, ZNF16, ALDH1A3, KIFC2, FES, EEF1D, CYP11B1, ZNF514, ZNF710, SNRNP200, GDPGP1, ZNF696	110	5378	17917	1.33261	0.999854	0.397103	0.391102
Molecular Function	GO:1990254	keratin filament binding	2	1.38889	0.0359559	FAM83H, EPPK1	110	6	17917	54.2939	1	0.594771	0.585782
Molecular Function	GO:0030550	acetylcholine receptor inhibitor activity	2	1.38889	0.0359559	LYNX1, LY6H	110	6	17917	54.2939	1	0.594771	0.585782
Molecular Function	GO:0030545	receptor regulator activity	3	2.08333	0.0385391	LYNX1, LY6H, SLURP1	110	51	17917	9.58128	1	0.612001	0.602752
